# Supplementary material for: Data on differentially expressed microRNAs in the liver between nonalcoholic fatty liver disease and normal Wistar rat using Solexa sequencing
Source: Data Brief. 2016 May 24;8:280–5. doi: 10.1016/j.dib.2016.05.041 (PMC4906032; doi:10.1016/j.dib.2016.05.041)
Supplement: Supplementary file 1 — Supplementary material [file mmc1.zip]

Archive with 1 entries (1 files):
- Supplementary files.rar
